# Supplementary material for: Early Response of Soil Properties and Function to Riparian Rainforest Restoration
Source: PLoS One. 2014 Aug 12;9(8):e104198. doi: 10.1371/journal.pone.0104198 (PMC4130574; doi:10.1371/journal.pone.0104198)
Supplement: Table S1 — (XLSX) [file pone.0104198.s001.xlsx]

## Sheet: all site data
Cluster	Site	Type	Age	Label	Species	Nitrate	Ammonium	nitro_rate	ammon_rate	TN	TC	roots_kg	dry_BD	infil_rate	text0_15_sand	text0_15_silt	text0_15_clay	text15_30_sand	text15_30_silt	text15_30_clay
KL	KL01	Pasture	0	P1		7.88456	1.24132	0.282509	0.0556216	0.4064	3.913	3.75091	0.69304	7.8	51.0007	19.9995	28.9998	51.0012	14.999	33.9998
KL	KL02	Pasture	0	P1		23.4844	3.7204	1.13185	0.0939852	0.763	7.246	16.1148	0.679039	53.61	63.4997	10	26.5003	50.9997	12.5	36.5003
KL	KL03	Pasture	0	P1		8.99494	2.49001	2.07023	0.0338757	0.9501	8.854	3.04849	0.644507	81	63.5	4.99975	31.5003	51.0002	20	28.9998
LB	LB01	Pasture	0	P2		4.21409	2.61101	0.824507	-0.0357045	0.4807	3.624	3.16123	0.821833
LB	LB01	Pasture	0	P1		8.1479	0	0.0646147	0.096568	0.4614	3.229	2.2328	0.845838	257.92	46.0008	10.0005	43.9988	50.9997	5.0005	43.9998
MF	MF01	Pasture	0	P1		12.5964	2.30484	2.66354	0.0319358	1.106	10.18	3.25487	0.613389	246.1	63.4997	12.4998	24.0005	61.0002	7.4995	31.5003
MF	MF02	Pasture	0	P1		43.1793	2.90976	-0.12293	0.00403415	0.7021	7.384	4.34008	0.729062	619.34	65.9997	12.5005	21.4998	63.4997	12.5002	24
MF	MF03	Pasture	0	P1		14.8091	4.45825	2.52721	-0.018384	0.7219	7.148	3.52796	0.586575		75.9997	0.00025	24	58.4997	12.5005	28.9998
UL	UL01	Pasture	0	P1		2.34329	2.77241	-0.0268353	2.22973	0.8618	6.392	14.8014	0.56673	3.64	53.4997	17.5	29.0003	53.4992	20.0005	26.5003
UL	UL01	Pasture	0	P2		12.4842	4.9139	-0.486683	2.47903	0.7883	5.992	6.80409	0.619946
IR	UL02	Pasture	0	P1		1.9797	3.68903	-0.00717007	1.55481	0.8073	5.971	36.4253	0.666921	152.35	71.0007	9.9995	18.9998	56.0002	14.9995	29.0003
IR	UL02	Pasture	0	P2		14.174	3.60695	-0.597507	0.985502	0.7442	5.509	5.67834	0.736099
IR	UL03	Pasture	0	P2		2.69969	7.6064	0.0416003	6.59457	0.6725	5.091	6.65003	0.514655
IR	UL03	Pasture	0	P1		5.46853		-0.108165	-0.0270593	0.683	5.061	3.14821	0.660795	54.73	53.5002	17.5	28.9998	48.4997	15	36.5003
UL	UL04	Pasture	0	P1		4.20011	1.45565	-0.0189157	0.21755	0.6883	8.79	7.79772	0.547096	117.32	75.9997	7.5	16.5003	66.0002	12.4995	21.5003
UL	UL04	Pasture	0	P2		11.4481	3.69448	-0.137652	0.162349	0.6158	7.524	3.81785	0.725688
UL	UL05	Pasture	0	P2		12.5516	2.287	1.43656	0.0509325	0.8752	7.019	0.911212	0.789066
UL	UL05	Pasture	0	P1		13.9812	2.17434	0.565693	0.0502127	0.8401	6.499	2.98436	0.684225	653.4	68.5002	17.4995	14.0003	55.9997	15	29.0003
KL	KL02	Reveg	3	FICCORO	Ficus coronata	9.22493	2.557	1.65935	0.0616624	0.7229	7.113	6.24732	0.753365
KL	KL02	Reveg	3	FLISCHO	Flindersia bennettiana	17.774	2.74224	1.85302	0.049586	0.8578	8.311	3.51673	0.520675
KL	KL02	Reveg	3	PODELAT	Podocarpus elatus	24.7301	3.24611	0.9769	0.113855	0.8679	8.213	10.0219	0.570122
KL	KL02	Reveg	3	ACAMELO	Acacia melanoxylon	34.9154	3.6822	0.687131	-0.00698018	0.887	8.484	20.3299	0.324904
KL	KL02	Reveg	3	V1										656.97	68.5002	14.9995	16.5003	66.0002	7.4995	26.5003
MF	MF01	Reveg	3	FLISCHO	Flindersia schottiana	23.0672	2.71423	0.946841	0.100989	0.9298	8.853	1.86036	0.505011
MF	MF01	Reveg	3	HOMNUTA	Homolanthus nutans	31.5837	2.51938	1.34016	0	0.9457	9.085	5.1509	0.500658
MF	MF01	Reveg	3	FICCORO	Ficus coronata	38.3651	2.86494	1.06687	-0.041706	0.9517	9.401	9.63825	0.640577
MF	MF01	Reveg	3	PODELAT	Podocarpus elatus	45.309	2.30189	-0.765242	0.0225562	0.9121	8.357	3.69114	0.661993
MF	MF01	Reveg	3	ACAMELO	Acacia melanoxylon	55.2468	3.00755	0.986924	0.0441454	1	9.61	4.66598	0.633147
MF	MF01	Reveg	3	V1										495	73.5002	7.49975	19	51.0002	17.4995	31.5003
UL	UL01	Reveg	4	HOMNUTA	Homolanthus nutans	3.46983	3.07286	-0.0280529	0.844565	1.017	8.519	32.9321	0.622093
UL	UL01	Reveg	4	PODELA	Podocarpus elatus	5.24859	2.56854	-0.165397	1.78472	0.7859	5.444	4.02013	0.567554
UL	UL01	Reveg	4	FICCORO	Ficus coronata	5.5307	3.31743	-0.0905287	0.350058	0.7291	4.916	9.6042	0.617875
UL	UL01	Reveg	4	FLISCHO	Flindersia schottiana	7.94649	1.26339	0.482821	0.231314	1.076	8.763	7.92333	0.554152
UL	UL01	Reveg	4	ACAMELO	Acacia melanoxylon	12.659	3.96508	-0.242263	0.0964941	0.8486	5.919	6.64284	0.493564
UL	UL01	Reveg	4	V1										219.51	63.5002	9.9995	26.5003	58.5002	15	26.4998
LB	LB01	Reveg	6	FLISCHO	Flindersia schottiana	2.38017	1.39	0.519934	0.0168469	0.4814	3.874	3.4313	0.732005
LB	LB01	Reveg	6	ACAMELO	Acacia melanoxylon	5.85178	1.08624	0.790045	0.0130521	0.4882	3.263	2.46785	0.679815
LB	LB01	Reveg	6	FICCORO	Ficus coronata	12.1451	1.36075	0.315653	0.113615	0.525	3.89	4.27955	0.806447
LB	LB01	Reveg	6	HOMNUTA	Homolanthus nutans	17.1577	0.377546	-0.179486	0.0745528	0.5593	4.381	6.82023	0.744986
LB	LB01	Reveg	6	PODELA	Podocarpus elatus	18.4216	1.49085	-0.638976	0.0575857	1.009	9.99	2.21065	0.732887
LB	LB01	Reveg	6	V1										512.47	51.0007	5	43.9993	51.0007	2.5	46.4993
KL	KL01	Reveg	7	ACAMELO	Acacia melanoxylon	18.0644	2.86058	1.82176	0.028152	0.5904	5.417	15.5823	0.594359
KL	KL01	Reveg	7	FLISCHO	Flindersia schottiana	19.8354	1.64372	1.27058	0.0279366	0.6107	6.121	3.34675	0.735562
KL	KL01	Reveg	7	FICCORO	Ficus coronata	20.9464	2.06822	1.43021	0.130412	0.7067	7.165	6.15096	0.570124
KL	KL01	Reveg	7	HOMNUTA	Homolanthus nutans	36.0698	2.747	0.680391	-0.0327373	0.4992	4.686	19.9346	0.990943
KL	KL01	Reveg	7	PODELAT	Podocarpus elatus	41.5359	1.78649	-0.438932	0.0178141	0.4687	4.215	14.8946	0.625641
KL	KL01	Reveg	7	V1										149.35	53.5002	20	26.4998	58.4992	10.0005	31.5003
UL	UL04	Reveg	8	ELAGRAN	Elaeocarpus grandis	2.12437	1.10898	0.609655	1.04128	0.6556	7.84	7.91557	0.635841
UL	UL04	Reveg	8	DAVJOHN	Davidsonia pruriens	4.99172	2.35896	0.261227	0.0766037	0.6382	6.85	8.07669	0.635026
UL	UL04	Reveg	8	FICCORO	Ficus coronata	5.1276	1.00111	2.01464	0.134846	0.5274	5.177	5.21094	0.5556
UL	UL04	Reveg	8	ARABIDW	Araucaria bidwillii	5.50883	1.56094	0.896845	0.150778	0.5864	6.135	15.2883	0.312279
UL	UL04	Reveg	8	FLISCHO	Flindersia schottiana	13.0527	1.76398	0.0693894	0.193417	0.5246	7.16	14.8185	0.388167
UL	UL04	Reveg	8	V1										1043.63	76	7.49975	16.5003	71.0002	9.9995	19.0003
MF	MF03	Reveg	11	PODELAT	Podocarpus elatus	18.3751	1.69088	1.6667	0.0678353	0.907	7.081	4.31105	0.358027
MF	MF03	Reveg	11	FICCORO	Ficus coronata	22.3345	1.53239	0.867227	0.168401	0.9201	7.624	2.67166	0.477247
MF	MF03	Reveg	11	FLISCHO	Flindersia schottiana	24.4271	1.03448	0.247865	0.0554292	0.6903	5.196	2.88095	0.519113
MF	MF03	Reveg	11	ACAMELO	Acacia melanoxylon	30.7374	1.69246	0.995225	0.0805418	1.35	6.472	7.55887	0.455313
MF	MF03	Reveg	11	V1										1883.68	51.0012	17.5	31.4988	60.9997	10	29.0003
IR	UL02	Reveg	11	ACAMELO	Acacia melanoxylon	3.51931	4.97433	1.745	0.206095	0.6121	4.469	11.0767	0.51756
IR	UL02	Reveg	11	FLISCHO	Flindersia schottiana	4.30261	1.34547	0.951729	0.19712	0.5647	3.988	6.27955	0.796917
IR	UL02	Reveg	11	HOMNUTA	Homolanthus nutans	5.59808	2.1953	-0.175538	0.515079	0.4711	3.006	10.4181	0.610091
IR	UL02	Reveg	11	FICCORO	Ficus coronata	7.88004	3.08829	0.99947	0.0395783	0.8685	7.391	7.83435	0.603275
IR	UL02	Reveg	11	V1										1135.5	61	14.9998	24.0003	51.0002	14.9997	34
KL	KL03	Reveg	12	FLISCHO	Flindersia schottiana	15.2377	1.60216	2.07048	0.0997795	0.803	7.489	7.76302	0.568456
KL	KL03	Reveg	12	PODELAT	Podocarpus elatus	19.8099	3.61228	1.35067	0.318854	0.6123	6.443	20.08	0.359982
KL	KL03	Reveg	12	ACAMELO	Acacia melanoxylon	25.0726	2.00646	0.571939	0.0771262	0.9278	9.328	6.79719	0.399144
KL	KL03	Reveg	12	FICCORO	Ficus coronata	48.5531	1.95461	1.39135	0.0696253	0.768	8.769	8.05482	0.572482
KL	KL03	Reveg	12	V1										734.74	51.0017	4.9995	43.9988	55.9997	2.5	41.5003
UL	UL05	Reveg	20	PODELA	Podocarpus elatus	5.84246	3.1905	1.50955	0.0179423	0.483	4.012	5.1487	0.515767
UL	UL05	Reveg	20	FLISCHO	Flindersia schottiana	8.54837	1.67801	1.02624	0.0225974	0.6901	6.242	4.8147	0.651103
UL	UL05	Reveg	20	ACAMELO	Acacia melanoxylon	8.71481	2.61689	0.727365	0.0308549	0.5517	4.792	5.46505	0.461353
UL	UL05	Reveg	20	HOMNUTA	Homolanthus nutans	16.7625	3.52195	1.83433	-0.00963224	0.8366	7.51	10.941	0.370643
UL	UL05	Reveg	20	FICCORO	Ficus coronata	17.7333	8.95282	1.64576	-0.0324076	0.8283	6.13	1.2017	0.71799
UL	UL05	Reveg	20	V1										896.09	58.4997	7.5	34.0003	51.0002	20	28.9998
MF	MF02	Remnant		ACAMELO	Acacia melanoxylon	26.3994		0.227764	1.10041	1.174	19.28	3.5013	0.646712
MF	MF02	Remnant		RANDOM1		55.711	2.77869	-0.519253	0.0224324	0.8625	8.652	12.65	0.531019
MF	MF02	Remnant		FLISCHO	Flindersia schottiana	42.3135	2.55875	0.286834	0	1.002	9.343	15.5203	0.520714
MF	MF02	Remnant		RANDOM3		26.3245	1.82691	0.941994	0.07038	0.8334	6.438	13.8391	0.473135
MF	MF02	Remnant		RANDOM2		26.2513	1.81549	0.919108	0.00205706	0.7415	7.528	18.1561	0.459905
MF	MF02	Remnant		V1										2124.88	55.9997	22.5	21.5003	43.5008	20.0002	36.499
IR	UL03	Remnant		RANDOM3		12.067	3.73738	0.672053	0.148143	0.6403	6.654	22.6242	0.594081
IR	UL03	Remnant		FICCORO	Ficus coronata	1.12981	1.85514	0.0415354	1.32923	0.3848	2.53	12.1367	0.988949
IR	UL03	Remnant		ACAMELO	Acacia melanoxylon	27.3087	1.79978	-1.24926	0.935217	0.6073	3.949	8.29028	0.718114
IR	UL03	Remnant		RANDOM2		5.81488	1.70935	0.999055	0.0685544	0.5149	3.893	9.81904	0.696132
IR	UL03	Remnant		RANDOM1		4.13131	1.51903	1.61821	0.0927431	0.6261	4.879	13.4722	0.49527
IR	UL03	Remnant		V1										717.46	71.0002	10	18.9998	81.0002	-0.0005	19.0003

## Sheet: index
Label	Definition
Cluster	which general field site the samples were taken from.
Site	site code used on samples in the field. Letters refer to site and numbers to order of visit
Type	the landcover type of the site, whether pasture, remant forest or a reforestation planting
Age	actual age of the planting based on LBCCG data
Label	Species field ID abbreviation. ACAMELO= Acacia melanoxylon, FICCORO= Ficus coronata, FLISCHO= Flindersia schottina, PODELAT= Podocarpus elatus, HOMNUTA= Homolanthus nutans. OR P1,P2=pasture, V1=general vegetation site
Species	Actual species ID after confirmation back in the lab. One Flindersia was wrongly identified in the field as F.schottina but is actually F.bennettiana
nitrate	concentration of nitrate in the soil samples. Measured in mg per Kg dry soil
ammonium	concentration of ammonium in the soil samples. Measured in mg per Kg dry soil
nitro_rate	Net nitrofication rate. The change in nitrate concentration in the soils after incubation for 20 days. Measured in mg per Kg dry soil per day. A negative value indicates nitrogen being used rather than created.
ammon_rate	Net ammonification rate. The change in ammonium concentration in the soils after incubation for 20 days. Measured in mg per Kg dry soil per day. A negative value indicates ammonium being used rather than created.
TN	Total nitrogen content of the soil as determined through dumas combustion using LECO TruSpec CHN analyser
TC	Total carbon content of the soil as determined through dumas combustion using LECO TruSpec CHN analyser
roots_kg	weight of roots (g) per kg dry soil.
dry_BD	Dry Bulk Density, measured in g/cm3. dry weight of soils per volume
infil_rate	infiltration rate of the soils measured in mm/hr.
text0_15_sand	% sand in the 0-15cm layer of soil
text0_15_silt	% silt in the 0-15cm layer of soil
text0_15_clay	% clay in the 0-15cm layer of soil
text15_30_sand	% sand in the 15-30cm layer of soil
text15_30_silt	% silt in the 15-30cm layer of soil
text15_30_clay	% clay in the 15-30cm layer of soil
